# Supplementary material for: Forensically relevant anatomical brain regions cannot be sub-differentiated by RNA expression analysis
Source: Forensic Sci Med Pathol. 2024 Jan 31;20(4):1276–81. doi: 10.1007/s12024-024-00787-7 (PMC11790677; doi:10.1007/s12024-024-00787-7)
Supplement: Supplementary file 1 — Supplementary file1 (XLSX 11 KB) [file 12024_2024_787_MOESM1_ESM.xlsx]

## Sheet: Tabelle1
Primer configuration
PVALB	transcript variant 1, NM_002854			Primer-BLAST Search parameters and other details
				Min total mismatches	4
Primer	Sequence (5'->3')	Dye		Min 3' end mismatches	3
Forward primer	CCTCCACCCCCACCCGAGTTGC	VIC		Defined 3' end region length	5
Reverse primer	GTAGCGCTAAAGGCTCCCACCGC	-		Mismatch threshold to ignore targets	5
Product length	90 bp			Max target size	4000
				Max number of Blast target sequences	50000
				Blast E value	30000
CDR2L	NM_014603			Blast word size	7
				Max candidate primer pairs	500
Primer	Sequence (5'->3')	Dye		Min PCR product size	90
Forward primer	TGCAGGCCCAGGTGGAGCAACT	VIC		Max PCR product size	150
Reverse primer	CGGAAAGCATCCTTGCACCGGGGG	-		Min Primer size	15
Product length	139 bp			Opt Primer size	20
				Max Primer size	25
				Min Tm	66
				Opt Tm	69
				Max Tm	72
				Max Tm difference	3
				Repeat filter	AUTO
				Low complexity filter	Yes
